# Supplementary material for: Ebola virus VP35 interacts non-covalently with ubiquitin chains to promote viral replication
Source: PLoS Biol. 2024 Feb 29;22(2):e3002544. doi: 10.1371/journal.pbio.3002544 (PMC10942258; doi:10.1371/journal.pbio.3002544)
Supplement: S1 Data — (XLSX) [file pbio.3002544.s001.xlsx]

## Sheet: Fig 2B
Empty					Empty + VP35					VP35 + IsoT wt					VP35 + IsoT C335A
0	0	0	0	0	100.802	99.198	102.155	100.83	97.0145	62.3297	39.9745	55.173	61.626	58.3934	89.6499	93.7747	92.117	96.6985	87.6934

## Sheet: Fig 4A
EV	VP35 WT	VP35 R225E	VP35 R225K
0	100	0.407699	10.5885
0	100	0.646385	36.4881
0	100	0.749437	43.087
0	100	0.729495	43.7482

## Sheet: Fig 4C
WT	R225E	R225K
1	0.32	0.48
1	0.21	0.63

## Sheet: Fig 7B
EV	DMSO	200	100	50	25	200	100	50	25
0	101.607	64.3593	63.5604	76.9462	85.0693	83.6502	70.7738	92.549	84.8011
0	99.1454	62.1699	60.4023	82.0362	86.8172	83.5824	70.4547	91.5105	86.1137
0	100.267	76.3038	63.2056	74.3412	84.666	82.0283	74.7802	90.7748	84.9827
0	98.9801	76.8691	60.9301	80.0046	84.9154	80.5582	75.0109	89.2666	85.5306
			59.874
			64.2881

## Sheet: Fig 7C 
200	100	50	25	200	100	50	25	DMSO 2%	CC	TRITON 0.05%
95.4523	97.7789	97.52	95.8899	94.8112	95.7135	100.082	99.1297	94.3327	99.9924	0.28822
98.8873	93.9989	99.1342	97.0904	99.1169	96.6621	99.3423	97.3372	94.7733	99.5673	1.54722
96.8571	98.9378	98.7112	99.4477	96.6721	97.3376	96.522	96.993	99.449	97.9921	3.90999
99.4788	92.74	99.24	96.19	96.76	99.23	100.54	97.25	98.23	98.35	1.85
99.34	98.71	95.28	97.1	97.44	98.78	99.26	97.87	99.12	99.1	2.2
96.36	98.31	94.89	95	98.23	97.11	98.9	99.73	97.41	99.53	0.9

## Sheet: Fig 7D
NT	250	125	62.5	31.25	200	100	50	25	200	100	50	25
0	100	65.52	44.83	25.86	90	4	20	14	92	8	8	0
0	100	74	60	18	91.38	24.14	10.34	29.31	89.66	22.41	1.72	13.79
0	100	77.19	49.12	28.07	82.46	12.28	28.07	28.07	82.46	14.04	17.54	14.04

## Sheet: Fig 7E
NT	250	125	62.5	31.25	200	100	50	25	200	100	50	25
0	100	65.52	44.83	25.86	66.67	22.22	30.56	38.89	97.22	50	19.44	30.56
0	100	74	60	18	74.29	0	34.29	42.86	74.29	57.14	22.86	28.57
0	100	77.19	49.12	28.07	57.5	92.5	40	60	85	62.5	70	15

## Sheet: Fig 7F
		Vehicle										SFC
Day 2		14500	5000	2500	25000	15000	1250	1050	140000	405000	235000	7500	1000	7500	3500	500	2000	18000	2500	2000	2000
Day 4		32000	165000	115000	1400000	300000	18500	21500	5500000	2500000	5500000	26500	65000	32500	195000	2000	10000	95000	17500	10000	15000
Day 6		0	0	0	2000	0	0	350	0	2000	0	0	0	0	0	0	0	0	0	0	0

## Sheet: Fig 7G
		Mock Vehicle										Mock SFC										EBOV Vehicle										EBOV SFC
0		1	1	1	1	1						1	1	1	1	1						1	1	1	1	1	1	1	1	1	1	1	1	1	1	1	1	1	1	1	1
1		1	1	1	1	1						1	1	1	1	1						1	1	1	1	1	1	1	1	1	1	1	1	1	1	1	1	1	1	1	1
2		1	1	1	1	1						1	1	1	1	1						1	1	1	1	1	1	1	1	1	1	1	1	1	1	1	1	1	1	1	1
3		1	1	1	1	1						1	1	1	1	1						1	1	1	1	1	1	1	1	1	1	1	1	2	1	1	1	1	1	1	1
4		1	1	1	1	1						1	1	1	1	1						1	1	1	1	1	1	1	1	1	1	2	2	2	1	2	1	1	1	1	1
5		1	1	1	1	1						1	1	1	1	1						1	1	2	1	1	2	2	2	2	2	2	2	2	2	2	1	1		1	1
5pm		1	1	1	1	1						1	1	1	1	1						2	2	2	1	1	2	2	2	2	2	2	2	2	2	2	2	2		2	2
6		1	1	1	1	1						1	1	1	1	1						2	2	2	3	2	2	2	3	3		2	3	2	2	2	2	3		2	2
6pm		1	1	1	1	1						1	1	1	1	1						3	2	3	3	3	3	3	3	4		2	3	2	3	3	2	3		2	2
6pm2		1	1	1	1	1						1	1	1	1	1						3	3	3	3	3	3	3	3			3	3	3	3	3	2	3		2	2
7		1	1	1	1	1						1	1	1	1	1						2	3	3	3	3	3	2	3			3	3	2	2	3	2	3		2	2
7pm1		1	1	1	1	1						1	1	1	1	1						2	3	3	3	3	3	3	3			3	3	2	2	3	2	3		2	3
7pm2		1	1	1	1	1						1	1	1	1	1						2	3	3	3	3	3	3	3			3	3	2	2	3	2	3		2	3
8		1	1	1	1	1						1	1	1	1	1						3	2	4	3	3	3	3	3			2	4	3	1	3	1	4		1	2
9		1	1	1	1	1						1	1	1	1	1						1	3		3	2	3	3	3			1		2	1	1	1			1	1
9pm1		1	1	1	1	1						1	1	1	1	1						2	2		3	3	3	3	3			1		3	1	2	1			1	1
9pm2		1	1	1	1	1						1	1	1	1	1						2	2		3	3	3	3	3			1		3	1	2	1			1	1
10		1	1	1	1	1						1	1	1	1	1						1	1		1	1	1	1	1			1		2	1	2	1			1	1
11		1	1	1	1	1						1	1	1	1	1						1	1		1	1	1	1	1			1		2	1	2	1			1	1
12		1	1	1	1	1						1	1	1	1	1						1	1		1	1	1	1	1			1		4	1	2	1			1	1
13		1	1	1	1	1						1	1	1	1	1						1	1		1	1	1	1	1			2			1	1	1			1	1
14		1	1	1	1	1						1	1	1	1	1						1	1		1	1	1	1	1			1			1	1	1			1	1

## Sheet: Fig S1A
His-IsoT	Empty		12.5 ng		25 ng		50 ng
	1.05792	0.942076	0.990443	0.772708	0.363999	0.458905	0.451924	0.478019

[truncated: 25 more sheets: Fig S1B, Fig S1C, Fig S4A, Fig S5A, Fig S5C APOPTOSIS, Fig S5C LATE APOPTOSIS, Fig S5C LIVE, Fig S5C NECROSIS, Fig S6A, Fig S6B, Fig S7A Dose Response, Fig S7A MST Trace, Fig S7A MST Trace Graph, Fig S7B Dose Response, Fig S7B MST Trace, Fig S7B MST Trace Graph, Fig S7C Dose Response, Fig S7C MST Trace, Fig S7C MST Trace Graph,  Fig S8A MST Trace …]
